# Supplementary material for: Brassinosteroid Potentiates Cold-Induced Transcriptome–Metabolome Reprogramming in Tea Plant Leaves: An Integrated Multi-Omics Landscape
Source: Int J Mol Sci. 2026 Apr 23;27(9):3766. doi: 10.3390/ijms27093766 (PMC13164448; doi:10.3390/ijms27093766)
Supplement: Supplementary file 1 [file ijms-27-03766-s001.zip]

Archive with 1 entries (1 files):
- ijms-4268553-supplementary.pdf
